# Supplementary material for: Mobile Health Initiatives in Vietnam: Scoping Study
Source: JMIR Mhealth Uhealth. 2018 Apr 24;6(4):e106. doi: 10.2196/mhealth.8639 (PMC5941098; doi:10.2196/mhealth.8639)
Supplement: Multimedia Appendix 1 [file mhealth_v6i4e106_app1.xlsx]

## Sheet: Sheet1
Project Description	Data Sources	Intervention Period	Stage	Continuity	mHealth Domain	Disease Area	Population Group	Provisioning Technology	Primary Funding	Location
1. Capacity Building for Satellite Hospitals utilizing Telemedicine Technology a [40, 41]	Interviews, Policy Documents	From 2013	Completed	Yes	Health practitioner support	Non-Specific	Healthcare Practitioners	Video-Telephony	Governmental	Hanoi, Hai Phong, Quang Ninh, Yen Bai, Thanh Hoa, Thai Binh, Phu Yen, HCM City, Can Tho, Khanh Hoa, Tay Nguyen, Tuyen Quang, Lao Cai, Son La, Nam Dinh, Bac Ninh, Nghe An, Hung Yen
2. Continuing Medical Education for Improving Medical Knowledge among Physicians using mHealth a	Interview	2016- 2017	Completed	No c	Health practitioner support	Non-Specific / Other	Healthcare Providers	SMS and Web-Application	External	Thai Nguyen, Quang Ninh, Hai Phong
3. Controlling Tuberculosis (TB) using Integrated mHealth Reminder System a	Interview	From 2013	Ongoing	N/A	Prevention AND Treatment AND Health Practitioner Support	TB	TB Patients	SMS and Web-Application	External	Ba Ria – Vung Tau
4. Digital Infectious Disease Surveillance using SMS [13, 14, 22, 23, 32-35, 47, 48]	Interview, Research Paper, Abstract	2012-2016	Completed	No	Health surveillance	Influenza-Like Illness, Diarrhea	Healthcare Providers	SMS	External	Hung Yen, Hoa Binh
5. Enhancing Hypertension Management and Control using mHealth a	Interview	From 2017	Ongoing	N/A	Prevention AND Health practitioner support	Heart Disease	High-Risk Heart Disease Patients	SMS and Web-Application	External	Ho Chi Minh City
6. E-Voucher and Education for Vulnerable Migrant Workers using SMS [24, 44, 46]	Interview, Research Paper, Case Study	2012-2013	Completed	No	Prevention AND Health Practitioner support	Maternal and Reproductive Health	Migrant Women	SMS	Self-Funded	Hanoi, Ho Chi Minh City, Hai Phong, Khanh Hoa, Binh Duong, Dong Nai, An Giang
7. General Health Education for Hard-to-Reach Ethnic Minority Populations in Vietnam using mHealth [25]	Interview, Abstract	2010-2011	Completed	No	Prevention	Non-Specific / Other	Ethnic Minorities	SMS, Voice-Based Technology	External	Lam Dong, Thai Nguyen
8. HIV Education using SMS a	Interview	2010-2011	Completed	No	Prevention	HIV/AIDS	Key HIV Affected Populations	SMS, Voice-Based Technology	External	Hanoi, Ho Chi Minh City
9. Early Identification, and Home-based Intervention for Children with Autism using Mobile Devices a	Interview Conference	From 2014	Completed	Yes	Diagnosis, Treatment, Monitoring, Prevention	Autism	Parents of children with Autism Spectrum Disorder and health professionals	Web-Application	External	Hung Yen, Hanoi
10. Hypertension Control using Mobile Electrocardiogram a [26, 36, 37]	Interview	From 2013	Ongoing b	N/A	Monitoring	Heart Disease	Heart Disease Patients	Other (Mobile ECG)	Self-Funded	Hanoi
11. ImmReg: Immunization Registration System to Improve Immunization Rates using Automated SMS [45]	Interview, Case Study	From 2012	Completed	Yes	Prevention AND Health practitioner support AND Healthcare surveillance	Infectious Disease	Pregnant Women and Children	SMS and Web-Application	External	Ben Tre
12. Improving Health Systems and Maternal Nutrition using Mobile Tablets a	Interview	From 2016	Ongoing	N/A	Prevention	Maternal and Reproductive Health	Ethnic Minority Women + Healthcare providers	Application	External	Son La
13. Improving Maternal and Child Health for Ethnic Minorities using Integrated mHealth System [27, 28, 38, 39, 49-52]	Interview, Abstract, Research Paper	From 2013	Completed	Yes	Prevention AND Health practitioner support	Maternal and Reproductive Health	Ethnic Minority Mothers	SMS	External	Thai Nguyen
14. Medi-Reminder Drug Adherence System Using Integrated mHealth System a	Interview	2012-2014	Completed	No	Treatment	Non-specific / Other	General Population/ Non-specific	SMS, Voice-based Technology, and Web-application	Self-Funded	Hanoi
15. Knowledge and Education for Hard-To-Reach Regions using Mobile Projection Technology a	Interview	2014	Completed	No	Prevention	Non-Specific /Other	General Population/ Non-specific	Other (Mobile Projectors)	Self-Funded	An Giang
16. Piloting Capacity Building for Community Based Physicians’ Assistants using SMS [29, 30, 42]	Interview, Research Paper, Dissertation	2015	Completed	No c	Health practitioner support	Non-Specific / Other	Healthcare Providers	SMS	External	Thai Nguyen
17. Providing Sexual and Reproductive Health Services for Female Migrants using SMS [31]	Research Paper	2013-2014	Completed	No information	Prevention	Maternal and Reproductive Health	Female Migrants	SMS, Voice-Based Technology	External	Hanoi
18. Strengthening Prevention Efforts and Increasing HIV Testing and Counseling using Peer Supporters Assisted by MHealth a	Interview	2013	Completed	No	Prevention	HIV	Key HIV Affected Populations	SMS and Web-Application	External	Ho Chi Minh City
19. Supporting Adolescent HIV Adherence using Smart Pill Bottles a	Interview	From 2016	Ongoing	N/A	Treatment	HIV	Adolescents living with HIV	SMS, Voice-Based Technology, Other (Bottle-based light or chime)	External	Hanoi
20. Supporting Antiretroviral Therapy Adherence using Smartphones [43]	Dissertation Research Paper	2012-2013	Completed	No Information	Treatment	HIV	People living with HIV	Mobile Phone Application	External	Hanoi
Note: a Primary data source was an interview
b Initiative is ongoing, but has results
c Not considered for sustainability
13. Dang LT, Vu NC, Vu TD, James SL, Katona P, Katona L, Rosen JM, Nguyen CK. Perceptions of the Feasibility and Practicalities of Text Messaging-Based Infectious Disease Surveillance: A Questionnaire Survey. JMIR Mhealth Uhealth 2016 May 25; 4(2):e65
14. Wong J, Dang L, Le T, Phan N, James S, Katona P, Vu N, Vu T, Katona L, Rosen J, Nguyen C. Strengthening Health System - Evidence from the use of Bi-directional SMS-based Screening and Feedback System to Improve Efficiency and Quality of Disease Surveillance in Vietnam. Annals of Global Health 2017 Jan; 83(1):121
22. Katona LB, Rosen JM, Vu NC, Nguyen CK, Dang LT, Thiem VD, Nguyen KC, Ratner KG, Gan K, Katona P. A new paradigm for disease surveillance in Vietnam. Telemed J E Health 2014 May; 20(5):493-5
23. Dang L, Wong J, Le T, Phan N, James S, Katona P, Vu N, Vu T, Katona L, Rosen J, Nguyen C. VP209 Two-Way Short Message Service (SMS) For Better Engagement And Quality Bio-Surveillance System. Int J Technol Assess Health Care 2018 Jan 12; 33(S1):247-248
24. Eva G, Quinn A, Ngo TD. Vouchers for family planning and sexual and reproductive health services: a review of voucher programs involving Marie Stopes International among 11 Asian and African countries. Int J Gynaecol Obstet 2015 Aug; 130 Suppl 3:E15-20
25. Hue LN, Thanh LC, Velden TVD, Bao LN, McNabb M. mHealth: An Effective Education Channel for Hard-to-Reach Ethnic Minority Populations in Vietnam. Journal of Mobile Technology in Medicine 2012; 1(4S):17-17
26. Le TN, Han HD, Hoang TH, Vu NC, Nguyen CK. A low cost mobile ECG monitoring device using two active dry electrodes. 2016 IEEE Sixth International Conference on Communications and Electronics (ICCE) 2016; 2016:271-276
27. Nguyen L, Vu N, Duong H, O'Neil J, Wiljer D, Nguyen C. mMOM - Improving maternal and child health for ethnic minority people in mountainous region of Thai Nguyen province of Vietnam through integration of mHealth in HMIS and user-provider interaction. Annals of Global Health 2015 Jan; 81(1):195-196
28. McBride B, Nguyen LT, Wiljer D, Vu NC, Nguyen CK, O'Neil J. Development of a Maternal, Newborn and Child mHealth Intervention in Thai Nguyen Province, Vietnam: Protocol for the mMom Project. JMIR Res Protoc 2018 Jan 11; 7(1):e6
29. Gill CJ, Le NB, Halim N, Nguyen VH, Larson WA, Nguyen VT, McNabb M, Tran TNL, Falconer A, An PHH, Rohr JM, Hoang H, Michiel J, Nguyen TTT, Bird L, Pham VH, Yeshitla M, Ha VN, Sabin L. The mCME Project: A Randomized Controlled Trial of an SMS-Based Continuing Medical Education Intervention for Improving Medical Knowledge among Vietnamese Community Based Physicians' Assistants. PLoS One 2016; 1…
30. Sabin LL, Larson WA, Le BN, Herman AR, Viet NH, Albanese RR, Xiong W, Shobiye HO, Halim N, Tran LTN, McNabb M, Hoang H, Falconer A, Nguyen TTT, Gill CJ. Benefits and Limitations of Text Messages to Stimulate Higher Learning Among Community Providers: Participants' Views of an mHealth Intervention to Support Continuing Medical Education in Vietnam. Glob Health Sci Pract 2017 Jun 27; 5(2):261-2…
31. Vu LTH, Nguyen NTK, Tran HTD, Muhajarine N. mHealth information for migrants: an e-health intervention for internal migrants in Vietnam. Reprod Health 2016 May 14; 13(1):55
32. Dang LT, Vu NC, Vu TD, James SL, Katona P, Katona L, Rosen JM, Nguyen CK. mproving disease reporting service by the use of affordable SMS facilities. 2015. Presented at: The 3rd Asian Population Association International Conference; 2015; Kuala Lumpur, Malaysia.
33. Dang LT, Vu NC, Vu TD, James SL, Katona P, Katona L, Rosen JM, Nguyen CK. Practicalities and possibilities of a simple text messaging-based infectious disease surveillance in Vietnam. 2015. Presented at: The 22nd Canadian Conference on Global Health; 2015; Montreal, QC, Canada.
34. Phan NT, Dang LT, Wong JA, Le TK, James SL, Katona P, Vu NC, Vu TD, Katona L, Rosen JM, Nguyen CK. From paper-based to real-time health information reporting: a practical Vietnamese mHealth solution. 2017. Presented at: the 2017 HIMAA NCCH National Conference: Health Information Management: Challenging a Changing Landscape; 2017; Cairns City, QLD, Australia.
35. Wong J, Dang LT, Le TK, Phan NT, James SL, Katona P, Vu NC, Vu TD, Katona L, Rosen JM, Nguyen CK. Strengthening health system - Evidence from the use of bi-directional SMS-based screeningfeedback system to improve efficiencyquality of disease surveillance in Vietnam. 2017. Presented at: The 8th Annual CUGH Global Health Conference: Healthy People, Healthy Ecosystems: Implementation, Leadershi…
36. Le TN, Han HD, Hoang TH, Vu NC, Nguyen CK. A low cost mobile ECG monitoring device using two active dry electrodes. 2016. Presented at: The 2016 IEEE Sixth International Conference on Communications and Electronics; 2016; Ha Long, Vietnam.
37. Kilimo PJ, Phan NT, Le TN, Hoang HT, Han HD, Dang LT, Vu NC, Pham NT, Nguyen TA, Cao H, Nguyen CK. Development of a mobile ECG device: a feasibility reliability study in Vietnam. 2018. Presented at: The 9th Annual CUGH Global Health Conference: Health Disparities: A Time for Action; 2018; New York City, NY. United States.
38. Nguyen LT, Vu NC, Duong H, O'Neil J, Wiljer D, Nguyen CK. mMOM - Improving maternalchild health for ethnic minority people in mountainous region of Thai Nguyen province of Vietnam through integration of mHealth in HMISuser-provider interaction. 2015. Presented at: The 6th Annual CUGH Global Conference: Mobilizing Research for Global Health; 2015; Boston, MA. United States.
39. Trinh HT, McBride B, Nguyen CK, Nguyen LT. Mhealth improves social support for ethnic minority women during perinatal period. 2017. Presented at: The 2017 HIMAA NCCH National Conference: Health Information Management: Challenging a Changing Landscape; 2017; Cairns City, QLD, Australia.
40. Vietnam Ministry of Health. 2013. Decision 774/QD-BYT
41. Vietnam Ministry of Health. 2016. Plan for people's health protection, care and promotion 2016-2020
42. McNabb ME. Introducing mobile technologies to strengthen the national continuing medical education program in Vietnam. Boston, United States: Boston University; 2016.
43. Nguyen NTH. A pilot of a smartphone-based intervention to enhance antiretroviral therapy adherence among people with HIV in Vietnam. The University of Texas School of Public Health 2016
44. BlueStar. BlueStar Healthcare Network Marie Stopes International - Viet Nam MSI Clinical Social Franchising Case Study Series 2010
45. United United Nations Foundation, Department of Reproductive Health and Research World Health Organization, PATH. Vietnam and ImmReg: Expanding Reach of the Immunization Registry in Vietnam. Seattle, United States: PATH Publications; 2016.
46. UCSF Global Health Sciences. 2015. Clinical Social Franchising Compendium: An Annual survey of programs: Findings from 2014
47. Dang LT, Wong JA, Le TK, Phan NT, James SL, Katona P, Vu NC, Katona L, Rosen JM, Nguyen CK. Utilization of interactive mobile health to boost performance of disease reporting taskvidence from Vietnam. 2017. Presented at: The ISRII 9th Scientific Meeting; 2017; Berlin, Germany.
48. Dang LT, Wong JA, Le TK, Phan NT, James SL, Katona P, Vu NC, Vu TD, Katona L, Rosen JM, Nguyen CK. Two-way SMS for better engagement and quality bio-surveillance system. 2017. Presented at: The 14th Health Technology Assessment International Annual Meetings; 2017; Rome, Italy.
49. Hoang TK, Nguyen CK, Nguyen LT. The uptake of an mHealth model in improving maternalchild health in the ethnic minority population in Thai Nguyen, Vietnam. 2014. Presented at: National Student Conference of Physicians for Human Rights; 2014; Providence, RI. United States.
50. Nguyen LT, Dao H, Vu NC, Duong H, O'Neil J, Wiljer D, Lear S, Nguyen CK. Maternal new born and child health: using eHealth to provide information to ethnic minority women in Vietnam. 2015. Presented at: Information and Communication Technologies and Mobile Health: Lessons Learned and Challenges for Latin America and Asia; 2015; Lima, Peru.
51. Nguyen CK, Dao HK, Vu NC, Duong H, O'Neil J, Wiljer D, Nguyen LT. mMOM - Better maternalchild health outcomes for ethnic minority women in Vietnam through integrated interactive mHealth model. 2016. Presented at: Sparking Population Health Solutions: Research for a Healthier Future Summit; 2016; Ottawa, ON. Canada.
52. Trinh HT, McBride B, Nguyen CK, Nguyen LT. Mobile Health to improve access to maternal and child health services among ethnic minorities women in difficult-to-reach regions: a qualitative evaluation. 2017. Presented at: The 9th Asia Pacific Conference on Reproductive and Sexual Health and Rights; 2017; Ha Long Bay, Vietnam.
